# Supplementary material for: Effects of Saccharin Consumption on Operant Responding for Sugar Reward and Incubation of Sugar Craving in Rats
Source: Foods. 2020 Dec 8;9(12):1823. doi: 10.3390/foods9121823 (PMC7763677; doi:10.3390/foods9121823)
Supplement: Supplementary file 1 [file foods-09-01823-s001.zip]

Archive with 1 entries (1 files):
- foods-1015786-supplementary.xlsx
