# Supplementary material for: Effects of Saccharin Consumption on Operant Responding for Sugar Reward and Incubation of Sugar Craving in Rats
Source: Foods. 2020 Dec 8;9(12):1823. doi: 10.3390/foods9121823 (PMC7763677; doi:10.3390/foods9121823)
Supplement: Supplementary file 1 [file foods-09-01823-s001.zip › foods-1015786-supplementary.xlsx]

## Sheet: Sheet1
		Body Weight (g)		Lever responses	Body Weight Gain (g)			Chow Intake (g)				Yogurt Intake (g)	Cue Reactivity Test		Consumption Test
Subject ID	Group	beginning of the experiment	1st day of the yogurt period	last 3 days of training	Week 1	Week 2	Week 3	2days before yogurt period	Week 1	Week 2	Week 3	(per day)	Test 1	Test 2	Total	Block 1	Block 2	Block 3	Block 4	Block 5	Block 6
A17	plain	308	343	37.3333	31	23	28	60	119	160	158	19.9611	11	27	46	20	17	1	8	0	0
A18	saccharin	300	330	66.3333	44	42	37	65	148	218	208	19.9111	35	58	48	27	13	2	2	4	0
A20	plain	299	328	33.6667	21	29	25	55	113	157	156	19.9444	32	31	24	22	1	1	0	0	0
A21	plain	289	320	38.3333	28	36	29	60	115	169	166	19.95	36	30	51	20	20	5	3	3	0
A22	plain	312	344	68.6667	33	31	35	67	115	165	177	19.9944	21	27	28	17	2	5	4	0	0
A23	saccharin	313	332	13	39	35	31	53	135	182	167	19.9389	20	33	57	20	13	6	5	7	6
A24	saccharin	307	337	52.6667	37	38	30	58	137	189	174	19.9278	37	46	66	27	11	13	10	3	2
A25	saccharin	297	319	47.3333	37	31	26	47	120	162	162	19.9111	8	17	52	26	11	2	8	1	4
A27	saccharin	303	331	32	39	43	28	56	138	187	179	19.9778	29	30	48	21	16	1	5	3	2
A28	saccharin	295	319	51.6667	35	34	26	44	122	168	168	19.9222	29	48	37	15	5	4	6	6	1
A29	plain	304	336	53.3333	34	33	26	57	116	167	168	19.9222	25	50	28	14	4	3	0	0	7
A30	plain	294	323	14.6667	13	22	23	63	106	154	150	19.95	10	16	8	7	1	0	0	0	0
A31	saccharin	295	318	32.3333	32	32	32	60	116	165	166	19.9722	15	25
A32	plain	282	303	60.3333	25	35	27	45	117	170	172	19.9222	29	43	41	28	4	5	1	0	3
																Number of lever resposones during 5 minutes blocks
